# Supplementary material for: MBD3 as a Potential Biomarker for Colon Cancer: Implications for Epithelial-Mesenchymal Transition (EMT) Pathways
Source: Cancers (Basel). 2023 Jun 14;15(12):3185. doi: 10.3390/cancers15123185 (PMC10296356; doi:10.3390/cancers15123185)
Supplement: Supplementary file 1 [file cancers-15-03185-s001.zip]

Archive with 1 entries (1 files):
- cancers-2424675-supplementary.pdf
